# Supplementary material for: Methodological Variation Among Studies Evaluating Pain Processing in Tendinopathy: A Scoping Review
Source: J Clin Med. 2024 Dec 13;13(24):7592. doi: 10.3390/jcm13247592 (PMC11677147; doi:10.3390/jcm13247592)
Supplement: Supplementary file 1 [file jcm-13-07592-s001.zip]

Archive with 2 entries (2 files):
- File S1 - Search String and Results - Tendinopathy Pain Methodology Review.pdf
- File S2 - Data Extraction - Tendinopathy Methodology Review.xlsx
