# Supplementary material for: Methodological Variation Among Studies Evaluating Pain Processing in Tendinopathy: A Scoping Review
Source: J Clin Med. 2024 Dec 13;13(24):7592. doi: 10.3390/jcm13247592 (PMC11677147; doi:10.3390/jcm13247592)
Supplement: Supplementary file 1 [file jcm-13-07592-s001.zip › File S2 - Data Extraction - Tendinopathy Methodology Review.xlsx]

## Sheet: Demographics
Primary author	Year	Journal	Title	Study design	Tendon involved	Clear inclusion criteria	Clear exclusion criteria	Diagnostic criteria	Sample size	Tendon sample	Total sample	Age	Sex	BMI	Medication usage?	Single pain site?	Significant between-group differences?
Alburquerque-Sendin	2013	Clin J Pain	Bilateral myofascial trigger points and pressure pain thresholds in the shoulder muscles in patients with unilateral shoulder impingement syndrome: a blinded, controlled study	Case-control	Shoulder	Yes	Yes	Unilateral, proximal anterolateral shoulder pain, at least one painful impingement test, pain > 1 week	SIS = 27; control = 20	27	47	SIS = 35.6 (12.1); control = 37.0 (11.2)	SIS = 13 (48.1%) female; control = 9 (45%) female	Not reported (exclusion included BMI > 28)	Not allowed (no analgesics or muscle relaxants within 72 hours of study)	Unclear (no fibromyalgia, prenancy; traumatic onset; other ligamentous injury; no numbness or tingling in UE; no previous neck or shoulder surgery; no PT in previous 6 months)	None
Bisset	2018	Clin J Pain	Unilateral Lateral Epicondylalgia Shows a Pro-nociceptive Pain Profile: A Case-control Observational Study.	Case-control	Lateral elbow	Yes	Yes	Reported pain overal lateral epicondyle; Aggravated by palpation, gripping, wrist/finger extension	tendon: 25; control: 15	25	40	tendon = 50.4 (8.7); control: 49.3 (6.5)	tendon = 15 (60%) female; control = 7 (47%) female	tendon: 24.7 (3.9); control: 23.2 (6.8)	Not allowed (exclusion criteria)	Unclear (no treatment for other body parts in last 3 months)	None
Cancela-Cilleruelo	2023	Physiother Theory Pract	Sensitization-associated and neuropathic-associated symptoms in patients with unilateral lateral elbow tendinopathy: an exploratory study	Cross-sectional	Lateral elbow	Yes	Yes	Unilateral pain > 3 months; >/= 3 of the following: 1) pain over the lateral elbow, 2) tenderness of common extensor tendon, 3) elbow pain with gripping, 4) elbow pain with isometric contraction or stretching of wrist extensors	n = 37	37	37	45.5 (9.5)	16 (43%) female	24.5 (2.8)	Unclear (no previous elbow injection allowed)	Unclear (no bilateral elbow pain; no previous neck or upper extremity surgery; no multiple upper extremity diagnoses; no history of upper extremity or neck trauma; no comorbid medical condition (ie RA, fibromyalgia)	NA
Coombes	2012	Clin J Pain	Thermal hyperalgesia distinguishes those with severe pain and disability in unilateral lateral epicondylalgia.	Case-control	Lateral elbow	Yes	Yes	Unilateral elbow pain over the lateral epicondyle >6 weeks; aggrevated by a combination of palpation, gripping, and resisted wrist and/or finger extension	tendon = 164; control = 62	164	226	tendon = 49.6 (9.5); control: 49.6 (9.0)	tendon = 63 (38.4%) female; control = 28 (45.2%) female	tendon: 26.5 (5.1); control: 25.4 (4.7)	Unclear (no corticosteriod injections allowed)	Unclear (no other upper limb conditions (cervicogenic, radiohumeral or neurological); no recent fxs; no concomitant neck or other arm pain that prevented participantion in their usual work or recreational activities or necessitated tx within the past 6 months)	None
Coombes	2015	Clin J Pain	Cold hyperalgesia associated with poorer prognosis in lateral epicondylalgia: a 1-year prognostic study of physical and psychological factors.	Post hoc analysis of previously reported 12-month prospective study	Lateral elbow	Yes	Yes	Unilateral elbow pain >6 weeks; over lateral humeral epicondyle of severity >30 on a 100mm VAS; provoked by at least 2 of: gripping, palpation, resisted wrist or middle finger extension, or stretching of forearm extensor muscles with reduced pain-free grip	placebo = 41; intervention = 124	165	165	placebo = 49.9 (7.4); intervention = 49.8 (7.9)	placebo = 17 (41.5%) female; intervention = 46 (37.1%) female	Not reported	Unclear (no injection preceding 6 months)	Unclear (no concomitant neck or other arm pain necessitating treatment or preventing participation in usual work or recreational activities (preceding 6 months); symtpoms suggesting radicular, neurological, or systemic arthritic conditions)	None
Corrigan	2022	Scand J Med Sci Sports	Tendon loading in runners with Achilles tendinopathy: Relations to pain, structure, and function during return-to-sport.	Cross-sectional	Achilles	Yes	Yes	Self-report of localized Achilles tendon pain and stiffness, and clinical examination with either tenderness to palpation, a positive arc sign, or a positive Royal London Hospital test (bilateral or unilateral)	n = 20	20	20	44 (13)	6 (30%) female	Not reported; 75.4 (12.8) (body mass in kg); calculated BMI without SD: 24.9	Not reported	Unclear (15 out of 20 participants had bilateral symptoms)	NA
Drew	2016	J Sci Med Sport	Do Australian Football players have sensitive groins? Players with current groin pain exhibit mechanical hyperalgesia of the adductor tendon	Case-control	Adductor	Yes	Yes	Self-reported groin pain requiring medical treatment or limiting participation	pain = 16; control = 57	16	73	23.1 (3.1)	males only	Not reported (height and weight reported seperately; 24.1 based on calculation without SD)	Not allowed	Unclear (no current lower limb pain, pelvic or lumbar injury or surgeries to these areas in last 12 months)	Not reported
Eckenrode	2019	Int J Sports Phys Ther	Pain sensitivity in chronic Achilles tendinopathy	Case-control	Achilles	Yes	Yes	Self-report of pain at the insertion or mid-portion of the Achilles tendon for at least 3 months duration, pain with palpation to the tendon and/or its insertion, pain with loading (heel raise or hopping), pain with active single-leg heel raises	tendon = 17; control = 24	17	41	tendon: 39 (10.81); control: 31.83 (8.92)	tendon = 9 (52.9%); control = 13 (54.2%)	Not reported	Not allowed (exclusion criteria)	Unclear (no other chronic inflammatory conditions or other chronic pain; bilateral tendons included)	None
Fernandez-Carnero	2008	Clin J Pain	Bilateral myofascial trigger points in the forearm muscles in patients with chronic unilateral lateral epicondylalgia: a blinded, controlled study.	Case-control	Lateral elbow	Yes	Yes	Symptoms had to have persisted for at least 2 months; unilateral; 2 or more of the following present: pain on palpation over the lateral epicondyle and the associated common extensor myotendinous unit; pain on gripping a hand dynamometer; pain with stretch the wrist extensor muscles	tendon = 25; control = 20	25	45	tendon = 45 (10); control = 35 (13)	tendon = 15 (60%) female; control = 11 (55%)	Not reported	Unclear (no corticosteriod injections allowed)	Unclear (no other diagnoses of the UE [shoulder pathology, cervical radiculopathy, whiplash cervical, previous cervical surgery, neck pain]; no evidence of any systematic disease [fibromyalgia, CNS disorder]; no bilateral symptoms	None
Fernandez-Carnero	2009	J Pain	Exploration of the extent of somato-sensory impairment in patients with unilateral lateral epicondylalgia.	Case-control	Lateral elbow	Yes	Yes	Two or more of the following: unilateral pain over lateral elbow > 6 weeks; pain with palpation lateral epicondyle; elbow pain with gripping; decreased grip strength of affected elbow; elbow pain with resisted contraction or stretching of extensor muscles	tendon = 12; control = 16	12	28	tendon = 47 (10); control = 41 (9)	tendon = 6 (50%) female; control = 7 (43.8%) female	Not reported	Unclear (no corticosteroid injection in previous year for treatment group; no analgesics allowed in control group)	Unclear (no multiple diagnoses [arm fracture, disease of bone, muscle or nerve] or evidence of systemic disease, no surgical intervention of the elbow)	Not reported
Fernandez-Carnero	2009	Clin J Pain	Widespread mechanical pain hypersensitivity as sign of central sensitization in unilateral epicondylalgia: a blinded, controlled study.	Case-control	Lateral elbow	Yes	Yes	Pain persisted for at least 2 months; unilateral; 2 or more of the following were present: pain over lateral side of elbow; pain on palpation over the lateral epicondyle or the associated common extensor myotendinous; pain on hand gripping; pain with either resisted static contraction or stretching of the wrist extensor muscle	tendon = 26; control = 20	26	46	tendon = 43 (10); control = 41 (9)	tendon = 16 (61.5%) female; control = 13 (65%) female	Not reported	Unclear (no corticosteriod injections allowed)	Unclear (multiple diagnoses of the UE [shoulder pathology, cervical radiculopathy, whiplash cervical, previous cervical surgery, and neck pain]; no evidence of any systemic disease [fibromyalgia and CNS disorder]; no bilateral symptoms	None
Fernandez-Carnero	2007	Clin J Pain	Prevalence of and referred pain from myofascial trigger points in the forearm muscles in patients with lateral epicondylalgia.	Case-control	Lateral elbow	Yes	Yes	Symptoms for at least 3 months; unilateral; 2 or more of the following were identified: pain on palpation over the lateral epicondyle and the associated common extensor myotendinous unit; pain with resisted wrist extension or with resisted middle finger extension; pain with stretching of the wrist extensors	tendon = 20; control = 20	20	40	tendon = 39 (14); control = 35 (13)	tendon = 12 (60%) female; control = 11 (55%) female	Not reported	Unclear (no corticosteriod injection within the year before or during the time of)	Unclear (multiple diagnoses [shoulder pathology, cervical radiculopathy, whiplash]; no evidence of any systemic disease); no bilateral pain	Not reported
Fernandez-de-las-penas	2010	J Ortho Sports Phys Ther	Specific mechanical pain hypersensitivity over peripheral nerve trunks in women with either unilateral epicondylalgia or carpal tunnel syndrome.	Case-control	Lateral elbow	Yes	Yes	3 or 4 of the following criteria: pain over the lateral side of the elbow; pain on palpation over the lateral epicondyle or the associated common wrist extensor tendon; elbow pain with hand gripping; elbow pain with either resisted static contraction or stretching of the wrist extensor muscles	tendon = 16; CTS = 17; control = 17	16	50	tendon = 43 (7); CTS = 43 (6); control = 43 (6)	females only	Not reported	Not allowed (no analgesics or muscle relaxants within 72 hours of study)	Unclear (no bilateral symptoms; no diagnoses of the upper extremity (e.g., shoulder pathology, cervical radiculopathy, cervical whiplash); no history of upper extremity trauma; no history suggesting an underlying systemic cause of CTS (e.g. diabetes mellitus, thyroid disease); no history of MSK medical conditions (e.g. rheumatoid arthritis, reflex sympathetic dysfunction, fibromyalgia)	Not reported
Ferrer-Pena	2019	Pain Med	Pain Expansion and Severity Reflect Central Sensitization in Primary Care Patients with Greater Trochanteric Pain Syndrome.	Cross-sectional	GTPS	Yes	Yes	Unilateral hip pain; tenderness at greater trochanter; clinical diagnosis from general practitioner	n = 49	49	49	48.28 (8.13)	41 (83.7%) female	26.62 (5.43)	Unclear (no corticosteroid injection in previous 6 months)	Unclear (no primary low back or hip pain)	NA
French	2019	Musculoskel Sci Pract	Do features of central sensitisation exist in Greater Trochanteric Pain Syndrome (GTPS)? A case control study.	Case-control	GTPS	Yes	Yes	Unilateral hip pain > 3 months; tenderness at greater trochanter; one or more of the following: pain reproduction sidelying on affected side, pain with WB, pain with sitting; external derotation tests, FABER	GTPS = 18; controls = 18	18	36	GTPS: 54.55 (23); control: 46.5 (19); (= IQR)	GTPS: 15 (83%) female; control: 15 (83%) female	GTPS: 27.01 (6.6); control: 23.67 (7.6)	Unclear (no corticosteroid injection in previous 3 months)	Unclear (excluded if: radiographic hip OA, systemic inflammatory disease, lumbar spine nerve root signs, history of spinal or hip surgery, current hip low back or groin pain)	None
Garnevall	2013	Scand J Pain	Psychosocial and personality factors and physical measures in lateral epicondylalgia reveal two groups of "tennis elbow" patients, requiring different management	Case-control	Lateral elbow	Yes	Yes	Two or more of the following: pain with epicondyle palpation; pain with resisted wrist extension; pain with passive wrist extensor stretching; pain with resisted finger extension	tendon = 54; control = 43	54	97	tendon = 48.7 (7.51); control = 48.8 (8.39)	tendon = 38 (70%) female; control = 25 (58%) female	Not reported	Unclear (no corticosteroid injection in previous 2 months)	Unclear (no dislocated elbow, referred cervical pain to forearm, neurological signs, acute traumatic onset, rheumatoid arthritis, carpal tunnel syndome)	None
Haik	2019	Musculoskel Sci Pract	People with musculoskeletal shoulder pain demonstrate no signs of altered pain processing	Case-control	Shoulder	Yes	Yes	Proximal anterolateral shoulder pain > 6 weeks, unilateral; 3+ of the following were positive: Neer's, Hawkin's Kennedy, Jobe, painful arc, ER against resistance	SIS = 23; control = 23	23	46	SIS = 35.6 (11.8); control = 33.7 (10.7)	SIS = 9 (39.1%); control = 9 (39.1%)	Not reported	Not allowed	Unclear (No treatment allowed for previous shoulder or other MSK pain in previous 6 and 3 months, respectively; no cancer, cardiac or neurological disorders; no significant shoulder injuries or surgeries)	Lower quality of life in SIS group
Hidalgo-Lozano	2010	Exp Brain Res	Muscle trigger points and pressure pain hyperalgesia in the shoulder muscles in patients with unilateral shoulder impingement: a blinded, controlled study	Case-control	Shoulder	Yes	Yes	Unilateral shoulder pain > 3 month duration, postive Neer's and Hawkins-Kennedy, clinical diagnosis by orthopedic surgeon	SIS = 12; control = 10	12	22	SIS = 25 (9); control = 26 (8)	SIS = 5 (41.7%) female; control = 5 (50%) female	Not reported	Not allowed	Unclear (no bilateral shoulder symptoms; no shoulder fracture/dislocation, no cervical radiculopathy; no fibromyalgia or systemic disease, previous neck or shoulder surgery)	Not reported
Jespersen	2013	Pain Med	Assessment of pressure-pain thresholds and central sensitization of pain in lateral epicondylalgia.	Case-control	Lateral elbow	No (only reported to have LE)	Yes	Unclear (recruited with LE diagnosis from rheumatology department)	tendon = 22; control = 38	22	60	tendon: 43 (10.6); control: 38 (7.4)	females only	tendon: 26.2 (5.9); control: 23.9 (3.6)	Unclear	Unclear (no history of rheumatic, endocrine, cardiovascular or pulmonary disease; no psychiatric disorder; no healthy person with recent MSK pain)	Tendon group significantly older (p = 0.03)
Kregel	2013	Pain Med	Pain assessment in patellar tendinopathy using pain pressure threshold algometry: an observational study	Case-control	Patellar	Yes	Yes	History of patellar tendon pain during/after sport; tenderness of the patellar tendon; VISA-P <80	tendon = 114; control = 120	114	234	tendon (male) = 23.8 (4.8); tendon (female) = 22.9 (4.0); control (male) = 23.0 (3.6); control (female) = 21.0 (3.1)	tendon = 49 (42.98%) female; control = 60 (50%) female	tendon (male) = 22.9 (2.4), tendon (female) = 21.3 (1.5); control (male) = 23.1 (2.7), control (female) = 21.6 (1.9)	Not allowed within previous 24 hours	Unclear (no knee surgery, DM, or neurological disease allowed)	Training frequency of males (tendon<control); Age of females (tendon>control)
Lim	2012	J Pain	Evidence of spinal cord hyperexcitability as measured with nociceptive flexion reflex (NFR) threshold in chronic lateral epicondylalgia with or without a positive neurodynamic test.	Case-control	Lateral elbow	Yes	Yes	Pain > 6 weeks over the lateral epicondyle, which was provoked by 2+ of the following: gripping, resisted wrist/middle finger extension, palpation; decreased pain free grip strength	tendon = 30; control = 31	30	61	tendon = 52.0 (9.08); control = 48.7 (9.39)	tendon = 9 (30%) female; control = 14 (38.7%) female	tendon = 24.9 (2.40); control = 25.4 (3.90)	Unclear (no corticosteroid injection previous 6 weeks)	Unclear (no concomitant neck and arm pain, evidence of other sources of lateral elbow pain, sensory disturbances in affected hand and/or history of fractures in previous 10 years, elbow surgery, malignancy, or inflammatory or arthritic disorder)	None
Lim	2017	Clin J Pain	Chronic Lateral Epicondylalgia Does Not Exhibit Mechanical Pain Modulation in Response to Noxious Conditioning Heat Stimulus.	Case-control	Lateral elbow	Yes	Yes	Pain > 6 weeks over the lateral epicondyle, which was provoked by 2+ of the following: gripping, resisted wrist/middle finger extension, palpation; decreased pain free grip strength	tendon = 20; control = 22	20	42	tendon = 50.7 (7.05); control = 49.2 (8.11)	tendon = 5 (25%) female; control = 6 (27.3%) female	tendon = 25.2 (3.95); control = 25.1 (4.28)	Unclear (no corticosteroid injection previous 6 weeks)	Unclear (no concomitant neck and arm pain, evidence of other sources of lateral elbow pain, sensory disturbances in affected hand and/or history of fractures in previous 10 years, elbow surgery, malignancy, or inflammatory or arthritic disorder)	None
Mkumbuzi	2021	Transl Sports Med	Conditioned pain modulation is not altered in recreational athletes with Achilles tendinopathy	Case-control	Achilles	Yes	Yes	Achilles pain > 3 month duration and at least one of the following: mid-portion Achilles pain early morning; early morning stiffness over Achilles tendon; history of Achilles tendon swelling; tenderness to mid-portion of Achilles tendon; nodular thickening of Achilles tendon; movement of the painful area with PF/DF	tendon = 123; control = 100	123	223	tendon = 46 (36-52); control = 37 (31-50)	tendon = 62 (49.6%) female; control = 36 (36%) female	tendon = 25 (23-28); control = 23 (21-26)	Unclear (no corticosteroid injection in/around the Achilles within 12 months; no fluoroquinolone use within 12 months; no 'chronic medications')	Unclear (no history of Achilles rupture, insertional tendinopathy, lower limb deformities or surgeries in last 2 years, diagnosed connective tissue disorders or other systemic diseases associated with tendinopathy)	Tendon group significantly older (p = 0.01) and higher BMI (p = 0.00)
Murphy	2021	J Sci Med Sport	Do people with unilateral mid-portion Achilles tendinopathy who participate in running-related physical activity exhibit a meaningful conditioned pain modulation (CPM) effect: a pilot study.	Cohort study	Achilles	Yes	Yes	Localized Achilles pain with loading, reported morning stiffness, tendon abnormality of ultrasound, pain > 3 months	n = 9	9	9	42 (9.3)	4 (44.4%) female	23.8 (2.1)	Unclear (no injection therapy in previous 12 months; no regular intake of medication potentially impacting outcome (statins, fluoroquinolones))	Unclear (no insertional AT, no bilateral AT, no systemic diseases, confounding ankle or lower limb injury, current radiculopathy, confounding injury for CPM (LBP, HA, OA))	NA
Palaniswamy	2018	PLoS One	Relationship between ultrasound detected tendon abnormalities, and sensory and clinical characteristics in people with chronic lateral epicondylalgia.	Cross-sectional	Lateral elbow	Yes	Yes	Lateral elbow pain > 6 weeks, aggravated by palpation, gripping, resisted wrist/finger extension	n = 66	66	66	50.5 (7.6)	25 (37.9%) female	26.7 (3.9)	Unclear (no corticosteroid injection within previous 3 months)	Unclear (no cervical radic or peripheral n pathology; systemic disease; concomitant neck or arm pain; primary elbow pathology (OA); UE dislocation, fracture or tendon rupture within previous 10 years; history of elbow surgery)	NA
Paul	2012	Arch Phys Med Rehabil	Central hypersensitivity in patients with subacromial impingement syndrome	Case-control	Shoulder	Yes	Yes	Unclear (shoulder pain > 6 months, >4/10)	SIS = 32; control = 32	32	64	SIS = 51.7 (10.0); control = 39.5 (10.9)	SIS = 16 (51.6%) female; control = 21 (67.7%) female	Not reported	Not reported	Unclear (no joint or overlying skin infection; no affected limb prior surgery or chronic pain condition)	SIS group significantly older
Pienimaki	2011	Eur J Pain	Widespread pain in chronic epicondylitis.	Cross-sectional	Lateral and medial elbow	No (referenced another study from 1991)	No	Pain over lateral epicondyle with two or more tests: palpation, resisted wrist extension, passive stretch of wrist extensors, resisted finger extension	n = 190	190	190	43.7 (19-61)	126 (66.3%) female	25.3 (3.5)	Not reported	Unclear (other system conditions noted for some participants)	NA
Plinsinga	2021	Am J Phys Med Rehab	Evidence of Widespread Mechanical Hyperalgesia but Not Exercise-Induced Analgesia in Athletes With Mild Patellar Tendinopathy Compared With Pain-Free Matched Controls.	Case-control	Patellar	Yes	Yes	Unilateral patellar tendon pain > 3 months, diagnosed by a physio or sports physician	tendon = 21; control = 16	21	37	tendon = 21.9 (2.8); control: 21.3 (3.4)	tendon = 5 (16%) female; control = 5 (11%) female	tendon = 23.3 (2.2); control: 21.5 (2.0)	Not allowed (no NSAIDs or paracetemol within 24 hours, no other analgesics within 1 week)	Unclear (no bilateral knee pain; low back or knee surgery history; diagnosis of diabetes, neurological condition, epilepsy)	None
Plinsinga	2020	Pain Med	Individuals with Persistent Greater Trochanteric Pain Syndrome Exhibit Impaired Pain Modulation, as well as Poorer Physical and Psychological Health, Compared with Pain-Free Individuals: A Cross-Sectional Study.	Case-control	GTPS	Yes	Yes	Lateral hip pain > 2/10; pain > 3 mo duration; pain with palpation of greater trochanter; pain with 1+ of the following: 30" SLS, FADER, resisted FADER, Faber, Ober, resisted Ober	GTPS = 40; control = 58	40	98	GTPS = 51 (9); control = 53 (11)	GTPS = 38 (95%) female; control = 55 (95%) female	GTPS = 28.5 (6.2); control = 24.0 (4.1)	Unclear (no corticosteroid injection in previous 6 months)	Unclear (no major trauma in previous 12 months; no lower or back pain > hip pain or requiring treatment	Body mass, BMI, waist girth, hip circumference > in GTPS group
Plinsinga	2018	Br J Sports Med	Patellar and Achilles tendinopathies are predominantly peripheral pain states: a blinded case control study of somatosensory and psychological profiles	Case-control	Achilles, patella	Yes	Yes	Persistent pain >/= 3/10 for > 3 months; tenderness with tendon palpation; pain with tendon loading	patellar tendon = 19; patellar control = 15; Achilles tendon = 30; Achilles control = 11	49	75	patellar tendon = 29.5 (6.6); patellar control = 26.7 (4.1); Achilles tendon = 45.7 (11.7); Achilles control = 41.0 (17.8)	patellar tendon = 5 (26%); patellar control = 8 (53%); Achilles tendon = 13 (43%); Achilles control = 5 (45%) female	patellar tendon = 25.4 (3.3); patellar control = 22.3 (3.0); Achilles tendon = 28.3 (5.4); Achilles control = 23.4 (2.7)	Not allowed (no analgesics or treatment for condition within 48 hours)	Unclear (no previous surgery, no major trauma, or other musculoskeletal injuries limiting daily activities within previous 6 months; neurological conditions; diabetes; previous low back surgery or fibromyalgia)	BMI > in tendon groups
Ribeiro	2016	Man Ther	Topographical pressure pain sensitivity maps of the shoulder region in individuals with subacromial pain syndrome	Case-control	Shoulder	Yes	Yes	Unilateral shoulder pain, at least one positive impingement test, pain with arm elevation or external rotation	SIS = 30; control = 30	30	60	SIS = 26 (6); control = 26 (5)	SIS = 14 (46.7%) female; control = 14 (46.7%) female	SIS = 23.3 (2.3); control = 22.7 (2)	Not reported	Unclear (no bilateral shoulder pain; no systemic illness [fibromyalgia, RA]; no pregnancy; no history of other MSK conditions of the upper extremity or cervical spine; no history of fractures in the upper extremity; no current/previous injuries in the lower extremity	None
Rio	2024	J Ortho Sports Phys Ther	Where is Your Pain? Achilles Tendinopathy Pain Location on Loading Is Different to Palpation, Imaging and Recall Location	Cross-sectional	Achilles	Yes	Yes	Insidious onset of Achilles pain; aggravated with load-bearing activity; pain with Achilles palpation 2-6 cm proximal to insertion; presence of hypoechoic area, thickening or irregular fiber orientation on ultrasound	n = 93	93	93	46.2 (9.0)	50 (54%) female	28.3 (IQR 5.5)	Unclear (no injections to Achilles in past 3 months; no fluoroquinolones in previous 2 years)	Unclear (no previous Achilles injury; chronic ankle instability; conditions of the Achilles not mid-portion tendinopathy [ankle osteoarthritis, impingement syndrome, insertional tendinopathy, paratendinitis, inflammatory arthritis, ankylosing spondylitis], neurological disorders; previous breast cancer; other clinically important pain in areas other than the Achilles)	NA
Rio	2018	Pain Med	Don't Assume the Control Group Is Normal-People with Asymptomatic Tendon Pathology Have Higher Pressure Pain Thresholds.	Case-control	Supraspinatus, patellar, Achilles	Yes	Yes	Asymptomatic	history of tendon pain = 29; asymptomatic tendon pathology = 7; healthy control = 92	36	128	median (IQR): history of tendon pain = 34.0 (15.5); asymptomatic pathology = 28.0 (19.0); healthy control = 29 (8.75)	history of tendon pain = 16 (55.2%) female; asymptomatic pathology = 3 (42.9%) female; healthy control = 65 (70.7%) female	median (IQR): history of tendon pain = 23.6 (4.75); asymptomatic pathology = 25.0 (5.8); healthy control = 23.05 (3.8)	Not reported	Unclear (no tendon pain within 3 months; no tendon rupture or surgery and injury requiring joint immobilization of 3+ months in the past 2 years)	None
Ruiz-Ruiz	2011	J Pain	Topographical pressure and thermal pain sensitivity mapping in patients with unilateral lateral epicondylalgia.	Case-control	Lateral elbow	Yes	Yes	Unilateral pain > 3 months; 3 or 4 of the following: lateral elbow pain, pain with palpation at common extensor tendon; elbow pain with gripping; pain provocation with resisted testing or stretching	tendon = 16; control = 16	16	32	tendon = 45 (8); control = 44 (8)	tendon = 10 (62.5%) female; control = 10 (62.5 %) female	Not reported	Unclear (no history of steroid injections)	Unclear (no bilateral symptoms; other diagnosis of cervical or shoulder conditions; no history of arm or neck trauma; general MSK condition (fibromyalgia, RA)	Not reported
Sara	2023	Exerc Sport Mov	Plantar Flexor Weakness and Pain Sensitivity Cannot Be Assumed in Midportion Achilles Tendinopathy	Case-control	Achilles	Yes	Yes	Gradual, insidious onset of pain/stiffness in midportion of Achilles; chronic > 3 months; pain with palpation; positive arc sign, positive royal London hospital test	tendon = 14; control = 14	14	28	tendon = 31.0 (11.1); control = 23.6 (5.5)	tendon = 4 (28.6) female; control = 7 (50%) female	tendon = 28.5 (7.1); control = 22.9 (2.0)	Not reported	Unclear (no diabetes, thyroid, cardiovascular or neuro disorders; no acute injury, bursitis or IAT; no OA in either lower extremity)	Age, weight, BMI significantly > in tendon group
Skinner	2014	Pain Rehabil	Chronic mid-portion Achilles tendinopathy is not associated with central sensitization	Case-control	Achilles	Yes	Yes	Achilles mid-portion pain > 6 weeks; perceived > 3/10 pain with 10 hops on affected side; palpably thickened and painful mid-portion tendon; VISA-A < 80/100	tendon = 8; control = 8	8	16	tendon = 35 (12.91); control = 34 (11.93)	tendon = 4 (50%) female; control = 4 (50%) female	Not reported	Not reported	Unclear (no treatment for upper or lower limb or spine problem in past 12 months; medical condition precluding physical activity; bilateral AT; achilles tendon surgery on either leg; insertional AT)	Not reported
Slater	2005	Pain	Sensory and motor effects of experimental muscle pain in patients with lateral epicondylalgia and controls with delayed onset muscle soreness.	Case-control	Lateral elbow	Yes	Yes	Unilateral; pain with palpation at lateral epicondyle and common extensor tendon; pain with functional activities (gripping); pain with resisted wrist extension or with passive wrist extensor stretching; duration > 3 months	tendon = 20; control = 20	20	40	tendon = 48.25 (34-65); control = 47.45 (32-63)	tendon = 10 (50%) female; control = 10 (50%) female	Not reported	Not allowed (no anticoagulants or meds known to influence pain sensitivity)	Unclear (no contralateral UE involvement; cervicothoracic pathology; other upper limb MSK or neuro disorders)	Not reported
Tompra	2016	Br J Sports Med	Central pain processing is altered in people with Achilles tendinopathy	Case-control	Achilles	Yes	Yes	Achilles pain with activity and palpation of at least 3 month duration	tendon = 20; control = 23	20	43	tendon = 42.9 (13.5); control = 36.2 (12.3)	tendon = 4 (20%) female; control = 7 (30.4%) female	tendon = 23.4 (2.7); control = 21.9 (2.5)	Not allowed (exclusion criteria)	Unclear (other medical condition or MSK disorder in previous 6 months that lasted > 1 week or required treatment; systemic, cardiovascular, neurologic problems, fibromyalgia)	None
Vallance	2021	Musculoskel Sci Pract	Contralateral mechanical hyperalgesia and altered pain modulation in men who have unilateral insertional Achilles tendinopathy: A cross-sectional study	Case-control	Insertional Achilles	Yes	Yes	Pain local to the calcaneus; at least one of the following: gradual onset of pain, aggravated with WB, symptoms worse after activity, > 3 mo duration	tendon = 20; control = 34	20	54	tendon = 45.4 (10.0); control = 43.2 (8.9)	males only	tendon = 29.1 (4.6); control = 27.6 (3.9)	Unclear	Unclear (UE or spine problems proximal to the lumbar region allowed as long as IAT was primary complaint; no inflammatory arthritis, neuro or endocrine disorders; no bilateral IAT)	None
van Wilgren	2011	Scand J Med Sci Sports	Do patients with chronic patellar tendinopathy have an altered somatosensory profile? – A Quantitative Sensory Testing (QST) study	Case-control	Patellar	Yes	Yes	Knee pain in proximal patellar tendon related to exercise; tender to palpation; > 6 mo history; < 80 on VISA-P	tendon = 12; control = 20	12	32	tendon = 23.3 (3.57); control = 24.7 (5.30)	males only	tendon = 23.2 (3.61); control = 22.3 (1.92)	Not allowed (no analgesics in previous 24 hours)	Unclear (no diseases or conditions associated with possible altered somatosensory function, eg knee surgery, diabetes, fibromyalgia, neuro diseases)	None
Wheeler	2022	BMJ Open Sport Ex Med	Nearly half of patients with chronic tendinopathy may have a neuropathic pain component, with significant differences seen between different tendon sites: a prospective cohort of more than 300 patients	Cross-sectional	Lateral elbow, GTPS, patellar, Achilles, plantar fasciopathy	No	No	Detailed clinical examination from a clinician specializing in tendinopathy	n = 341; (39 lateral elbow, 112 GTPS, 11 patellar, 79 Achilles, 100 plantar fasciopathy)	341	341	54.0 (11.3)	68% female	Not reported	Not reported	Unclear (other differentials excluded (inflammatory joint disease, local nerve entrapments mimiking tendon pain), no use of investigation modalities)	NA
Wheeler	2019	Br J Pain	Up to a quarter of patients with certain chronic recalcitrant tendinopathies may have central sensitisation: a prospective cohort of more than 300 patients.	Cross-sectional	GTPS, patellar, Achilles, plantar fasciitis	No	No	Detailed clinical examination from a clinician specializing in tendinopathy	n = 312 (102 GTPS, 12 patellar, 81 Achilles, 110 plantar fasciitis)	312	312	54.9 (46.4-88.6)	66% female	Not reported	Not reported	Unclear (exclusion of other differentials)	NA
Wheeler	2017	Br J Pain	Neuropathic pain may be common in chronic lower limb tendinopathy: a prospective cohort study	Cross-sectional	Lower limb tendinopathy	No	No	Detailed clinical examination from a clinician specializing in tendinopathy	n = 282; (126 plantar fasciitis, 67 Achilles, 10 patellar, 4 quadriceps, 75 GTPS)	282	282	51.9 (44-61.8, IQR)	65% female	Not reported	Not reported	Unclear (exclusion of other differentials)	NA
										2646	3728

## Sheet: Physical Examination
Primary author	Year	Journal	Title	Study design	Tendon involved	Sensitization Detected?	Cold detection threshold	Conditioned pain modulation	Cold pain threshold	Heat pain threshold	Joint position sense	Pressure pain threshold	Temporal summation	Two-point discrimination	Vibration detection threshold	Other	Notes
Alburquerque-Sendin	2013	Clin J Pain	Bilateral myofascial trigger points and pressure pain thresholds in the shoulder muscles in patients with unilateral shoulder impingement syndrome: a blinded, controlled study	Case-control	Shoulder	No	Not tested	Not tested	Not tested	Not tested	Not tested	Bilateral measurement; upper trapezius, infraspinatus, supraspinatus, middle deltoid, levator scapula, serratus anterior, C5-6 articular pillar, tibialis anterior; 1cm2 applicator tip; mean of 3 trials; 30" rest intervals	Not tested	Not tested	Not tested
Bisset	2018	Clin J Pain	Unilateral Lateral Epicondylalgia Shows a Pro-nociceptive Pain Profile: A Case-control Observational Study.	Case-control	Lateral elbow	Yes	Not tested	Cold presser test at 5+/- 0.2 C; Total time of immersion to CPT noted, maximal time of 2 min; Worst pain after removal noted; PPT measured during immersion, 30" and 60" following withdrawal; average and peak PPT calculated seperately	Bilateral assessment; thermode over proximal forearm extensor muscles; cooling at 1 deg/s until report of cold with pain, return to baseline at 5 deg/s, 30" rest, 3 trials; average calculated	Not tested	Not tested	Bilateral measurement; proximal forearm extensors and tibialis anterior; 3x ea, 30" rest; average calculated	Proximal forearm extensor musle affected (or matched) arm; Initial severity recorded; 10 stimuli applied within 1 cm2 at 1" intervals; Final severity recorded; Performed 3x, difference between 1st and last stimuli averaged	Not tested	Not tested
Cancela-Cilleruelo	2023	Physiother Theory Pract	Sensitization-associated and neuropathic-associated symptoms in patients with unilateral lateral elbow tendinopathy: an exploratory study	Cross-sectional	Lateral elbow	Yes	Not tested	Not tested	Not tested	Not tested	Not tested	Bilateral measurement; lateral epicondyle, segmental related points (cervical joints C5-6, first interossei space), tibialis anterior; mean of 3 trials, 30" rest between trials	Not tested	Not tested	Not tested
Coombes	2012	Clin J Pain	Thermal hyperalgesia distinguishes those with severe pain and disability in unilateral lateral epicondylalgia.	Case-control	Lateral elbow	Yes	Not tested	Not tested	Bilateral assessment; thermode over lateral elbow; baseline temperatrue of 30º C; thermode was decreased at a rate of 1ºC/second until pain or minimum temperature of 5º C reached	Bilateral assessment; thermode over lateral elbow; baseline temperatrue of 30º C; thermode was increased at a rate of 1ºC/second until pain or minimum temperature of 50º C reached	Not tested	Bilateral measurement; lateral epicondyle and C6-C7 facet joints and over left tibialis anterior muscle; rate of 40kPa/s until first sensation of pain perceived	Not tested	Not tested	Not tested
Coombes	2015	Clin J Pain	Cold hyperalgesia associated with poorer prognosis in lateral epicondylalgia: a 1-year prognostic study of physical and psychological factors.	Post hoc analysis of previously reported 12-month prospective study	Lateral elbow	Yes	Not tested	Not tested	Thermode over lateral elbow; baseline temperatrue of 30º C; thermode was decreased at a rate of 1º C/second until pain or minimum temperature of 5º C reached; applied 3 times and mean value taken	Not tested	Not tested	1cm2 probe applied perpendicular to the tissues at the tendinous origin of the wrist extensor muscles; rate of 40kPa/s; participants stated when sensation changed from comfortable to onset of pain	Not tested	Not tested	Not tested
Corrigan	2022	Scand J Med Sci Sports	Tendon loading in runners with Achilles tendinopathy: Relations to pain, structure, and function during return-to-sport.	Cross-sectional	Achilles	No	Not tested	Not tested	Not tested	Not tested	Not tested	1cm2 probe applied at a rate of 30kPa/s to medial and lateral aspects of the tendon with a mechanical algometer; 3 trials performed for both limbs and the average was taken	Not tested	Not tested	Not tested
Drew	2016	J Sci Med Sport	Do Australian Football players have sensitive groins? Players with current groin pain exhibit mechanical hyperalgesia of the adductor tendon	Case-control	Adductor	Yes	Not tested	Not tested	Not tested	Not tested	Not tested	Bilateral measurement; adductor tendon, rectus femoris, pubis, tibialis anterior; mean of 2 trials; 30 kPa/s ramp	Not tested	Not tested	Not tested
Eckenrode	2019	Int J Sports Phys Ther	Pain sensitivity in chronic Achilles tendinopathy	Case-control	Achilles	Yes	Not tested	Not tested	Not tested	Unilateral assessment; computer-controlled thermode with a 3cm2 contact area; baseline temperature of 35C increasing at a rate of 0.5C/s; test was stopped when the perceived a change in sensation from warmth to pain or at a max temperature of 51C; 2 trials with mean taken	Not tested	Bilateral measurement; S1 (achilles tendon), L4 (tibialis anterior), and C6 (thenar eminence) dermatomes; 1cm2 diameter tip handheld digital algometer; standard rate of force 1kg/s for achilles and tibialis anterior; 0.5kg/s to thenar eminence; pt noted when pressure turned to pain; 2 trials; then maximum point of pressure taken via manual palpation; 2 trials with mean taken	Achilles tendon; 10 consecutive heat pulses rate of 1 pulse/3 seconds; temperature oscillated or pulsed between 42C and 52C at a rate of 10C/s; pt rated pain with each heat pulse via VAS; first rating subtracted from maximum rating	Not tested	Not tested
Fernandez-Carnero	2008	Clin J Pain	Bilateral myofascial trigger points in the forearm muscles in patients with chronic unilateral lateral epicondylalgia: a blinded, controlled study.	Case-control	Lateral elbow	Yes	Not tested	Not tested	Not tested	Not tested	Not tested	Bilateral measurement; 1 cm2 probe applied at 30 kPa/sec; mean of 3 trials; 30 second rest period; patients instructed to press switch when the sensation under the probe changed from pain to pressure	Not tested	Not tested	Not tested
Fernandez-Carnero	2009	J Pain	Exploration of the extent of somato-sensory impairment in patients with unilateral lateral epicondylalgia.	Case-control	Lateral elbow	Yes	Yes (per DFNS protocol?)	Not tested	Bilateral assessment; Thermode over lateral elbow; baseline temperatrue of 30º C; thermode was decreased at a rate of 1º C/second until pain or minimum temperature of 4.5º C reached; applied 3 times and mean value taken; 5" pause between tests	Bilateral assessment; Thermode over lateral elbow; baseline temperatrue of 30º C; thermode was increased at a rate of 1º C/second until pain or minimum temperature of 50º C reached; applied 3 times and mean value taken; 5" pause between tests	Not tested	Bilateral measurement; lateral epicondyle and dorsal wrist; 1 cm2 probe applied at 30 kPa/sec; mean of 3 trials; 30 second rest period	Not tested	Not tested	Vibrometer, freq of 120 Hz, both elbows and wrists, 1 cm probe, 0.5 um/s rate of change; mean of 3 measures used
Fernandez-Carnero	2009	Clin J Pain	Widespread mechanical pain hypersensitivity as sign of central sensitization in unilateral epicondylalgia: a blinded, controlled study.	Case-control	Lateral elbow	Yes	Not tested	Not tested	Not tested	Not tested	Not tested	Bilateral measurement; median, ulnar, radial nerve trunks, C5-6 facet, tibialis anterior, lateral epicondyle; 1 cm2 probe applied at 30 kPa/sec; mean of 3 trials; 30 second rest period; patients instructed to press switch when the sensation under the probe changed from pain to pressure	Not tested	Not tested	Not tested
Fernandez-Carnero	2007	Clin J Pain	Prevalence of and referred pain from myofascial trigger points in the forearm muscles in patients with lateral epicondylalgia.	Case-control	Lateral elbow	Yes	Not tested	Not tested	Not tested	Not tested	Not tested	1 cm2 probe applied at 0-10kg with 0.1-kg divisions; 3 consecutive measurements at the lateral epicondyle on the right upper extremity; intervals of 30 seconds were obtained by the assessor; mean taken	Not tested	Not tested	Not tested
Fernandez-de-las-penas	2010	J Ortho Sports Phys Ther	Specific mechanical pain hypersensitivity over peripheral nerve trunks in women with either unilateral epicondylalgia or carpal tunnel syndrome.	Case-control	Lateral elbow or common wrist extensor tendon	Yes	Not tested	Not tested	Not tested	Not tested	Not tested	Bilateral measurement; median, ulnar, radial n trunks, articular pillar of C5-6 facet; mean of 3 trials; rate of 30 kPa/s	Not tested	Not tested	Not tested
Ferrer-Pena	2019	Pain Med	Pain Expansion and Severity Reflect Central Sensitization in Primary Care Patients with Greater Trochanteric Pain Syndrome.	Cross-sectional	GTPS	Yes	Not tested	Ischemia test using sphygmomanometer up to 240 mmHg, performed resisted wrist extension up to 45 repetitions of > 7/10 pain, no longer than 6 minutes	Not tested	Not tested	Not tested	Bilateral measurement; trochanters, PSIS, lateral epicondyles. Number of trails unclear	Trochanters, PSIS, epicondyles; 10 pulses with pressure algometer 5 min after PPT testing. Performed at 2kg/s greater than PPT result 1s on 1s off.	Not tested	Not tested
French	2019	Musculoskel Sci Pract	Do features of central sensitisation exist in Greater Trochanteric Pain Syndrome (GTPS)? A case control study.	Case-control	GTPS	Yes	Not tested	Not tested	Not tested	Not tested	Not tested	Bilateral measurement; tip of index finger, 2 cm below lateral epicondyle, 2 cm posterior to greater trochanter, tibialis anterior; 3 trials at each site, mean used for data analysis; 20" rest between trials	Not tested	Not tested	Not tested
Garnevall	2013	Scand J Pain	Psychosocial and personality factors and physical measures in lateral epicondylalgia reveal two groups of "tennis elbow" patients, requiring different management	Case-control	Lateral elbow	Yes	Not tested	Not tested	Not tested	Not tested	Not tested	Bilateral measurement; elbows; 1 cm2 applicator tip; 30 kPa/s rate; 30" rest intervals; mean of 3 trials taken	Not tested	Not tested	Not tested
Haik	2019	Musculoskel Sci Pract	People with musculoskeletal shoulder pain demonstrate no signs of altered pain processing	Case-control	Shoulder	No	Not tested	Cold presser test at 2+/- 0.5 C; Total time of immersion to CPT noted, maximal time of 2 min; Worst pain after removal noted; PPT measured during immersion, 30" and 60" following withdrawal; average and peak PPT calculated seperately	Bilateral assessment; Thermal sensory analyser, baseline temp of 32deg C, incremental decrease of 1degC/s until patient termination or threshold reached (0deg C). Average of three consecutive trials with 30" rest intervals	Bilateral assessment; Thermal sensory analyser, baseline temp of 32deg C, incremental increase of 1degC/s until patient termination or threshold reached (50 deg C). Average of three consecutive trials with 30" rest intervals	Not tested	Bilateral measurement; shoulder and tibialis anterior; 1cm2 applicator tip, mean of 3 trials taken, 30" rest interval	Non-painful shoulder, between lateral border of acromion and deltoid insertion, and contralateral tibialis anterior; 10 repetitions of pinprick stimuli 1cm2 area at rate of 1/s; 5 series with 5 min intervals	Not tested	Not tested
Hidalgo-Lozano	2010	Exp Brain Res	Muscle trigger points and pressure pain hyperalgesia in the shoulder muscles in patients with unilateral shoulder impingement: a blinded, controlled study	Case-control	Shoulder	Yes	Not tested	Not tested	Not tested	Not tested	Not tested	Bilateral measurement; levator scapula, supraspinatus, infraspinatus, pectoralis major, biceps, tibialis anterior; mean of 3 trails taken, 30" rest interval; 1cm2 applicator tip	Not tested	Not tested	Not tested
Jespersen	2013	Pain Med	Assessment of pressure-pain thresholds and central sensitization of pain in lateral epicondylalgia.	Case-control	Lateral elbow	Yes	Not tested	Not tested	Not tested	Not tested	Not tested	Computerized cuff and air compressor, tourniquet cuffs at common extensor and gastrocnemius; mean of 3 trials recorded, 5 minute intervals used.	Constant double cuff pressure at up to 10 minutes or until terminated by patient report	Not tested	Not tested	Spatial summation
Kregel	2013	Pain Med	Pain assessment in patellar tendinopathy using pain pressure threshold algometry: an observational study	Case-control	Patellar	Yes	Not tested	Not tested	Not tested	Not tested	Not tested	Pressure algometer at most tender site on tendon; mean of 2 trials; 30" interval between trials	Not tested	Not tested	Not tested
Lim	2012	J Pain	Evidence of spinal cord hyperexcitability as measured with nociceptive flexion reflex (NFR) threshold in chronic lateral epicondylalgia with or without a positive neurodynamic test.	Case-control	Lateral elbow	Yes	Not tested	Not tested	Not tested	Not tested	Not tested	Bilateral; lateral epicondyle, mean of 3 trials; rate of 40 kPa/s	Not tested	Not tested	Not tested	Nociceptive flexion reflex
Lim	2017	Clin J Pain	Chronic Lateral Epicondylalgia Does Not Exhibit Mechanical Pain Modulation in Response to Noxious Conditioning Heat Stimulus.	Case-control	Lateral elbow	Yes	Not tested	Contact heat conditioning stimulus over left calf, adjusted by 0.5 deg C starting at 32 deg C until patient reported 40-60mm/100 on VAS	Not tested	Not tested	Not tested	Bilateral; lateral epicondyle, mean of 3 trials; rate of 40 kPa/s	Not tested	Not tested	Not tested
Mkumbuzi	2021	Transl Sports Med	Conditioned pain modulation is not altered in recreational athletes with Achilles tendinopathy	Case-control	Achilles	No	Not tested	Cold-pressor test at 5 deg C; used hand contralateral to AT; assessed when pain reached >/= 4/10; 3 consecutive readings per participant, 1 min rest intervals, unless > 100 kPa difference, in which up to 5 max trials	Not tested	Not tested	Not tested	Not tested	Not tested	Not tested	Not tested
Murphy	2021	J Sci Med Sport	Do people with unilateral mid-portion Achilles tendinopathy who participate in running-related physical activity exhibit a meaningful conditioned pain modulation (CPM) effect: a pilot study.	Cohort study	Achilles	No	Not tested	Cold-pressor test at 5 deg C; used hand contralateral to AT; held up to 180s or until self-termination; PPT at achilles tendon at baseline, 60" and 180" following immersion.	Not tested	Not tested	Not tested	Not tested	Not tested	Not tested	Not tested
Palaniswamy	2018	PLoS One	Relationship between ultrasound detected tendon abnormalities, and sensory and clinical characteristics in people with chronic lateral epicondylalgia.	Cross-sectional	Lateral elbow	No	Not tested	Not tested	Bilateral assessment; thermode over lateral elbow; baseline temperatrue of 32º C; thermode was decreased at a rate of 1ºC/second until pain or minimum temperature of 0º C reached	Bilateral assessment; thermode over lateral elbow; baseline temperatrue of 32º C; thermode was increased at a rate of 1ºC/second until pain or minimum temperature of 50º C reached	Not tested	Bilateral; common extensor tendon; 1cm2 wide algometer probe; rate of 40 kPa/s; average of 3 trials, 30" rest intervals	Not tested	Not tested	1.2cm2 area used of the distal phalanx of the middle finger; progressed at a rate of 0.1 to 130um/s; mean of 5 trails on each hand
Paul	2012	Arch Phys Med Rehabil	Central hypersensitivity in patients with subacromial impingement syndrome	Case-control	Shoulder	Yes	Not tested	Not tested	Not tested	Not tested	Not tested	Bilateral measurement; mean of 3 trials, 1cm2 applicator tip, no rest interval reported; taken at middle deltoid, tibialis anterior	Not tested	Not tested	Not tested
Pienimaki	2011	Eur J Pain	Widespread pain in chronic epicondylitis.	Cross-sectional	Lateral and medial elbow	Yes	Not tested	Not tested	Not tested	Not tested	Not tested	Bilateral; medial, lateral epicondyles and radial tunnel; mean of 2 trials; rate of 1kg/s; applicator size, rest interval not listed	Not tested	Not tested	Not tested
Plinsinga	2021	Am J Phys Med Rehab	Evidence of Widespread Mechanical Hyperalgesia but Not Exercise-Induced Analgesia in Athletes With Mild Patellar Tendinopathy Compared With Pain-Free Matched Controls.	Case-control	Patellar	Yes	Not tested	Not tested	Not tested	Not tested	Not tested	Bilateral; patellar tendons, dominant arm common extensor tendon; 1cm2 probe; rate of 10.0N/s; mean of 2 trials; 30" rest intervals	Not tested	Not tested	Not tested
Plinsinga	2020	Pain Med	Individuals with Persistent Greater Trochanteric Pain Syndrome Exhibit Impaired Pain Modulation, as well as Poorer Physical and Psychological Health, Compared with Pain-Free Individuals: A Cross-Sectional Study.	Case-control	GTPS	Yes	Not tested	Hand in cold water bucket, PPT over lateral hip before during and after immersion. Starting temp at 10deg C. Hot/cold water added until report of 4-6/10 pain. Highest PPT subtracted from baseline PPT . Increase (pos) indicates hypoalgesia, decrease (neg) indicates hyperalgesia.	Painful hip, randomly allocated elbow; Thermotest analyser, baseline temp of 32deg C, incremental decrease of 1degC/s until patient termination or threshold reached (5deg C). Average of three consecutive trials with 30" rest intervals	Thermotest analyser, baseline temp of 32deg C, incremental increase of 1degC/s until patient termination or threshold reached (50 deg C). Average of three consecutive trials with 30" rest intervals	Not tested	Painful hip, remote site (ipsi or contralateral elbow); pressure algometer 1cm2 probe, rate of 30 kPa/s; mean of 3 trials with 30" rest intervals	Ipsilateral hip and remote site (ispi- or contralateral elbow) 10 repetitions of pinprick stimuli 1cm2 area at rate of 1/s; 5 series with 30" intervals	Not tested	Not tested
Plinsinga	2018	Br J Sports Med	Patellar and Achilles tendinopathies are predominantly peripheral pain states: a blinded case control study of somatosensory and psychological profiles	Case-control	Achilles, patella	No	Yes (per DFNS protocol?)	Not tested	Bilateral assessment; Thermal sensory analyser, baseline temp of 32deg C, incremental decrease of 1degC/s until patient termination or threshold reached (0deg C). Average of three consecutive trials with 30" rest intervals	Bilateral assessment; Thermal sensory analyser, baseline temp of 32deg C, incremental increase of 1degC/s until patient termination or threshold reached (50 deg C). Average of three consecutive trials with 30" rest intervals	Not tested	Bilateral; tendon (painful and matched site) and randomly allocated lateral elbow; 1cm2 probe size; rate of 30 kPa/s; 30" rest intervals; mean of 3 trials	Not tested	Not tested	64 Hz, 8/8 scale tuning fork, performed 3 times	Thermal sensory limen; mechanical detection thresholds; mechanical pain thresholds; mechanical pain sensitivity; dynamic mechanical allodynia; wind-up ratio - all per DFNS protocol.	QST protocol battery
Ribeiro	2016	Man Ther	Topographical pressure pain sensitivity maps of the shoulder region in individuals with subacromial pain syndrome	Case-control	Shoulder	No	Not tested	Not tested	Not tested	Not tested	Not tested	Bilateral measurement; 1cm2 applicator tip size; mean of 3 trials, 20" rest interval; 29 pre-determined sites of application	Not tested	Not tested	Not tested
Rio	2024	J Ortho Sports Phys Ther	Where is Your Pain? Achilles Tendinopathy Pain Location on Loading Is Different to Palpation, Imaging and Recall Location	Cross-sectional	Achilles	NA	NA	NA	NA	NA	NA	NA	NA	NA	NA
Rio	2018	Pain Med	Don't Assume the Control Group Is Normal-People with Asymptomatic Tendon Pathology Have Higher Pressure Pain Thresholds.	Case-control	Supraspinatus, patellar, Achilles	No	Not tested	Not tested	Not tested	Not tested	Not tested	Bilateral; patellar tendon, quadriceps muscle, L3 spinous process, deltoid muscle insertion; 1cm2 applicator tip; rate of 40 kPa/s; mean of 3 trials at each site; 20" rest intervals	Not tested	Not tested	Not tested
Ruiz-Ruiz	2011	J Pain	Topographical pressure and thermal pain sensitivity mapping in patients with unilateral lateral epicondylalgia.	Case-control	Lateral elbow	Yes	Not tested	Not tested	Bilateral assessment; Thermotest analyser, baseline temp of 32deg C, incremental decrease of 1degC/s until patient termination or threshold reached (5deg C). Average of three consecutive trials with 10" rest intervals	Bilateral assessment; Thermotest analyser, baseline temp of 32deg C, incremental increase of 1degC/s until patient termination or threshold reached (50 deg C). Average of three consecutive trials with 10" rest intervals	Not tested	Bilateral, lateral elbow; mean of 3 trials; 30" rest interval between trials; rate of 30 kPa/s; 1cm2 applicator tip	Not tested	Not tested	Not tested
Sara	2023	Exerc Sport Mov	Plantar Flexor Weakness and Pain Sensitivity Cannot Be Assumed in Midportion Achilles Tendinopathy	Case-control	Achilles	No	Not tested	Not tested	Not tested	Not tested	Not tested	Bilateral measurement, achilles, medial gastroc, upper traps; 1cm2 algometer tip, application rate of 30 kPa/s; mean of 2 trials	Not tested	Not tested	Not tested
Skinner	2014	Pain Rehabil	Chronic mid-portion Achilles tendinopathy is not associated with central sensitization	Case-control	Achilles	No	Not tested	Not tested	Not tested	Not tested	Not tested	Bilateral; tibialis anterior, patellar tendon, common wrist extensor tendon, first dorsal interosseus; 1cm2 applicator tip; rate of 5N/s; mean of 3 trials; 30" rest intervals	Not tested	Not tested	Not tested
Slater	2005	Pain	Sensory and motor effects of experimental muscle pain in patients with lateral epicondylalgia and controls with delayed onset muscle soreness.	Case-control	Lateral elbow	Yes	Not tested	Not tested	Not tested	Not tested	Not tested	Bilateral measurement, lateral epicondyle, ECRB, radial head; 1cm2 algometer tip; 30 kPa/s rate of application; 30" rest intervals; mean of 3 trials	Not tested	Not tested	Not tested
Tompra	2016	Br J Sports Med	Central pain processing is altered in people with Achilles tendinopathy	Case-control	Achilles	Yes	Not tested	Cold-pressor test at 9o C; began at 5/10 NPRS, cold added to maintain minimum 4/10; PPT test stimulus; 3 consecutive trials, 30" rest intervals; if difference > 100 kPa, up to 5 measurements taken, mean of closed 3 calculated	Not tested	Not tested	Not tested	Not tested	Not tested	Not tested	Not tested
Vallance	2021	Musculoskel Sci Pract	Contralateral mechanical hyperalgesia and altered pain modulation in men who have unilateral insertional Achilles tendinopathy: A cross-sectional study	Case-control	Insertional Achilles	Yes	Not tested	Cold water bath, hand submerged; water maintained at 9 deg C, cold water added to maintain > 4/10 pain; duration not listed	Not tested	Not tested	Not tested	Bilateral, Achilles insertion; 1cm2 applicator tip; rate of 0.4 kg/s; 30" rest interval; 2 consecutive trials within 10%, or upper limit of 4 (in which case, 2 most similar were averaged)	Not tested	Not tested	Not tested
van Wilgren	2011	Scand J Med Sci Sports	Do patients with chronic patellar tendinopathy have an altered somatosensory profile? – A Quantitative Sensory Testing (QST) study	Case-control	Patellar	Yes	Yes (per DFNS protocol?)	Not tested	Medcoc pathway system, baseline temp of 32deg C, incremental decrease of 1degC/s until patient termination or threshold reached (0deg C). Average of three consecutive trials with 30" rest intervals	Medoc pathway system, baseline temp of 32deg C, incremental increase of 1degC/s until patient termination or threshold reached (50 deg C). Average of three consecutive trials with 30" rest intervals	Not tested	Pressure algometer; location, number of attempts, progression rate, applicator size and rest intervals not reported	Not tested	Not tested	64 Hz, 8/8 scale tuning fork, number of attempts not reported	Warm detection threshold, paradoxical heat sensations, thermal sensory limen, mechanical detection threshold, mechanical pain sensitivity, dynamic mechanical allodynia, wind-up ratio	QST protocol battery
Wheeler	2022	BMJ Open Sport Ex Med	Nearly half of patients with chronic tendinopathy may have a neuropathic pain component, with significant differences seen between different tendon sites: a prospective cohort of more than 300 patients	Cross-sectional	Lateral elbow, GTPS, patellar, Achilles, plantar fasciopathy	NA	NA	NA	NA	NA	NA	NA	NA	NA	NA
Wheeler	2019	Br J Pain	Up to a quarter of patients with certain chronic recalcitrant tendinopathies may have central sensitisation: a prospective cohort of more than 300 patients.	Cross-sectional	GPTS, patellar, Achilles, plantar fasciitis	NA	NA	NA	NA	NA	NA	NA	NA	NA	NA
Wheeler	2017	Br J Pain	Neuropathic pain may be common in chronic lower limb tendinopathy: a prospective cohort study	Cross-sectional	GTPS, patellar, quadricep, Achilles, plantar fasciitis	NA	NA	NA	NA	NA	NA	NA	NA	NA	NA

## Sheet: Pt Reported & Questionnaire
Primary author	Year	Journal	Title	Study design	Tendon involved	Sensitization Detected?	Patient-reported outcome	CSI	LANSS	Neuropathic Pain Symptom	PainDETECT	Symptom Severity Scale	Widespread pain index	Pain Diagram	Other	Notes
Mkumbuzi	2021	Transl Sports Med	Conditioned pain modulation is not altered in recreational athletes with Achilles tendinopathy	Case-control	Achilles	NA	VISA-A	NA	NA	NA	NA	NA	NA	NA	Short form McGill Pain Questionnaire; short form Brief Pain Inventory
Rio	2024	J Ortho Sports Phys Ther	Where is Your Pain? Achilles Tendinopathy Pain Location on Loading Is Different to Palpation, Imaging and Recall Location	Cross-sectional	Achilles	No	VISA-A	Not tested	Not tested	Not tested	Yes	Not tested	Not tested	Yes	TSK
Sara	2023	Exerc Sport Mov	Plantar Flexor Weakness and Pain Sensitivity Cannot Be Assumed in Midportion Achilles Tendinopathy	Case-control	Achilles	NA	VISA-A, FAAM	NA	NA	NA	NA	NA	NA	NA	TSK
Skinner	2014	Pain Rehabil	Chronic mid-portion Achilles tendinopathy is not associated with central sensitization	Case-control	Achilles	NA	VISA-A	NA	NA	NA	NA	NA	NA	NA
Tompra	2016	Br J Sports Med	Central pain processing is altered in people with Achilles tendinopathy	Case-control	Achilles	NA	VISA-A, FAAM	NA	NA	NA	NA	NA	NA	NA
Corrigan	2022	Scand J Med Sci Sports	Tendon loading in runners with Achilles tendinopathy: Relations to pain, structure, and function during return-to-sport.	Cross-sectional	Achilles	NA	Numeric Pain Rating Scale (used throughout functional testing an treadmill running); VISA-A (2nd visit only)	NA	NA	NA	NA	NA	NA	NA
Eckenrode	2019	Int J Sports Phys Ther	Pain sensitivity in chronic Achilles tendinopathy	Case-control	Achilles	NA	VISA-A, LEFS	NA	NA	NA	NA	NA	NA	NA	Pain catastrophizing scale
Murphy	2021	J Sci Med Sport	Do people with unilateral mid-portion Achilles tendinopathy who participate in running-related physical activity exhibit a meaningful conditioned pain modulation (CPM) effect: a pilot study.	Cohort study	Achilles	NA	VISA-A	NA	NA	NA	NA	NA	NA	NA	TSK
Plinsinga	2018	Br J Sports Med	Patellar and Achilles tendinopathies are predominantly peripheral pain states: a blinded case control study of somatosensory and psychological profiles	Case-control	Achilles, patella	NA	VISA-A, VISA-P	NA	NA	NA	NA	NA	NA	NA	Hospital Anxiety and Depression Scale; TSK; Pain self-efficacy
Drew	2016	J Sci Med Sport	Do Australian Football players have sensitive groins? Players with current groin pain exhibit mechanical hyperalgesia of the adductor tendon	Case-control	Adductor	NA	HAGOS	NA	NA	NA	NA	NA	NA	NA
Ferrer-Pena	2019	Pain Med	Pain Expansion and Severity Reflect Central Sensitization in Primary Care Patients with Greater Trochanteric Pain Syndrome.	Cross-sectional	GTPS	Yes	Chronic graded pain scale	NA	NA	NA	NA	NA	NA	Yes
French	2019	Musculoskel Sci Pract	Do features of central sensitisation exist in Greater Trochanteric Pain Syndrome (GTPS)? A case control study.	Case-control	GTPS	Yes	VISA-G	Yes	Not tested	Not tested	Not tested	Not tested	Not tested	NA
Plinsinga	2020	Pain Med	Individuals with Persistent Greater Trochanteric Pain Syndrome Exhibit Impaired Pain Modulation, as well as Poorer Physical and Psychological Health, Compared with Pain-Free Individuals: A Cross-Sectional Study.	Case-control	GTPS	NA	VISA-G	NA	NA	NA	NA	NA	NA	NA	Pain catastrophizing scale; Hospital Anxiety and Depression Scale; pain self-efficacy; TSK
Wheeler	2019	Br J Pain	Up to a quarter of patients with certain chronic recalcitrant tendinopathies may have central sensitisation: a prospective cohort of more than 300 patients.	Cross-sectional	GTPS, patellar, Achilles, plantar fasciitis	Yes	Not tested	Yes	Not tested	Not tested	Not tested	Not tested	Not tested	NA
Wheeler	2017	Br J Pain	Neuropathic pain may be common in chronic lower limb tendinopathy: a prospective cohort study	Cross-sectional	GTPS, patellar, Achilles, plantar fasciitis	Yes	Not tested	Not tested	Not tested	Not tested	Yes	Not tested	Not tested	NA
Vallance	2021	Musculoskel Sci Pract	Contralateral mechanical hyperalgesia and altered pain modulation in men who have unilateral insertional Achilles tendinopathy: A cross-sectional study	Case-control	Insertional Achilles	NA	VISA-A	NA	NA	NA	NA	NA	NA	NA	Pain catastrophizing scale; TSK
Pienimaki	2011	Eur J Pain	Widespread pain in chronic epicondylitis.	Cross-sectional	Lateral and medial elbow	Yes	Not tested	NA	NA	NA	NA	NA	NA	Yes	Pain questionnaire
Bisset	2018	Clin J Pain	Unilateral Lateral Epicondylalgia Shows a Pro-nociceptive Pain Profile: A Case-control Observational Study.	Case-control	Lateral elbow	NA	PRTEE (baseline only)	NA	NA	NA	NA	NA	NA	NA
Cancela-Cilleruelo	2023	Physiother Theory Pract	Sensitization-associated and neuropathic-associated symptoms in patients with unilateral lateral elbow tendinopathy: an exploratory study	Cross-sectional	Lateral elbow	Yes	DASH	Yes (Spanish version)	Yes (Spanish version)	Not tested	Not tested	Not tested	Not tested	NA
Coombes	2012	Clin J Pain	Thermal hyperalgesia distinguishes those with severe pain and disability in unilateral lateral epicondylalgia.	Case-control	Lateral elbow	NA	PRTEE (baseline only)	NA	NA	NA	NA	NA	NA	NA	The Hospital Anxiety and Depression Scale; TSK
Coombes	2015	Clin J Pain	Cold hyperalgesia associated with poorer prognosis in lateral epicondylalgia: a 1-year prognostic study of physical and psychological factors.	Post hoc analysis of previously reported 12-month prospective study	Lateral elbow	NA	PRTEE (baseline, 2 months, 12 months)	NA	NA	NA	NA	NA	NA	NA	The Hospital Anxiety and Depression Scale; TSK
Fernandez-Carnero	2008	Clin J Pain	Bilateral myofascial trigger points in the forearm muscles in patients with chronic unilateral lateral epicondylalgia: a blinded, controlled study.	Case-control	Lateral elbow	NA	Numeric Pain Rating Scale (taken 3 times: current pain of lateral elbow, worst level of lateral elbow pain in the preceding 24 hours, least level of lateral elbow pain in the preceding 24 hours)	NA	NA	NA	NA	NA	NA	NA
Fernandez-Carnero	2009	J Pain	Exploration of the extent of somato-sensory impairment in patients with unilateral lateral epicondylalgia.	Case-control	Lateral elbow	NA	Not tested	NA	NA	NA	NA	NA	NA	NA
Fernandez-Carnero	2009	Clin J Pain	Widespread mechanical pain hypersensitivity as sign of central sensitization in unilateral epicondylalgia: a blinded, controlled study.	Case-control	Lateral elbow	NA	Numeric Pain Rating Scale (taken 3 times: current pain of lateral elbow, worst level of lateral elbow pain in the preceding 24 hours, least level of lateral elbow pain in the preceding 24 hours)	NA	NA	NA	NA	NA	NA	NA
Fernandez-Carnero	2007	Clin J Pain	Prevalence of and referred pain from myofascial trigger points in the forearm muscles in patients with lateral epicondylalgia.	Case-control	Lateral elbow	NA	McGill Pain Questionnaire	NA	NA	NA	NA	NA	NA	NA
Garnevall	2013	Scand J Pain	Psychosocial and personality factors and physical measures in lateral epicondylalgia reveal two groups of "tennis elbow" patients, requiring different management	Case-control	Lateral elbow	NA	Not tested	NA	NA	NA	NA	NA	NA	NA	Orebro musculoskeletal pain screening questionnaire; Swedish university scales of personality
Jespersen	2013	Pain Med	Assessment of pressure-pain thresholds and central sensitization of pain in lateral epicondylalgia.	Case-control	Lateral elbow	NA	Not tested	NA	NA	NA	NA	NA	NA	NA
Lim	2012	J Pain	Evidence of spinal cord hyperexcitability as measured with nociceptive flexion reflex (NFR) threshold in chronic lateral epicondylalgia with or without a positive neurodynamic test.	Case-control	Lateral elbow	No	PRTEE	Yes	Yes	Not tested	Not tested	Not tested	Not tested	NA
Lim	2017	Clin J Pain	Chronic Lateral Epicondylalgia Does Not Exhibit Mechanical Pain Modulation in Response to Noxious Conditioning Heat Stimulus.	Case-control	Lateral elbow	NA	PRTEE, DASH	NA	NA	NA	NA	NA	NA	NA
Palaniswamy	2018	PLoS One	Relationship between ultrasound detected tendon abnormalities, and sensory and clinical characteristics in people with chronic lateral epicondylalgia.	Cross-sectional	Lateral elbow	NA	PRTEE	NA	NA	NA	NA	NA	NA	NA
Ruiz-Ruiz	2011	J Pain	Topographical pressure and thermal pain sensitivity mapping in patients with unilateral lateral epicondylalgia.	Case-control	Lateral elbow	NA	Not tested	NA	NA	NA	NA	NA	NA	NA
Slater	2005	Pain	Sensory and motor effects of experimental muscle pain in patients with lateral epicondylalgia and controls with delayed onset muscle soreness.	Case-control	Lateral elbow	NA	Not tested	NA	NA	NA	NA	NA	NA	NA	McGill Pain Questionnaire
Fernandez-de-las-penas	2010	J Ortho Sports Phys Ther	Specific mechanical pain hypersensitivity over peripheral nerve trunks in women with either unilateral epicondylalgia or carpal tunnel syndrome.	Case-control	Lateral elbow or common wrist extensor tendon	NA	Not tested	NA	NA	NA	NA	NA	NA	NA	Beck depression inventory > 8 = exclusion
Wheeler	2022	BMJ Open Sport Ex Med	Nearly half of patients with chronic tendinopathy may have a neuropathic pain component, with significant differences seen between different tendon sites: a prospective cohort of more than 300 patients	Cross-sectional	Lateral elbow, GTPS, patellar, Achilles, plantar fasciopathy	Yes	Musculoskeletal health questionnaire	Not tested	Yes	Not tested	Not tested	Not tested	Not tested	NA
Kregel	2013	Pain Med	Pain assessment in patellar tendinopathy using pain pressure threshold algometry: an observational study	Case-control	Patellar	NA	VISA-P	NA	NA	NA	NA	NA	NA	NA
Plinsinga	2021	Am J Phys Med Rehab	Evidence of Widespread Mechanical Hyperalgesia but Not Exercise-Induced Analgesia in Athletes With Mild Patellar Tendinopathy Compared With Pain-Free Matched Controls.	Case-control	Patellar	No	VISA-P	Yes	Not tested	Not tested	Not tested	Not tested	Not tested	NA
van Wilgren	2011	Scand J Med Sci Sports	Do patients with chronic patellar tendinopathy have an altered somatosensory profile? – A Quantitative Sensory Testing (QST) study	Case-control	Patellar	No	VISA-P	NA	NA	NA	NA	NA	NA	NA	DN-4, symptom check list-90, profile of mood states (POMS)
Alburquerque-Sendin	2013	Clin J Pain	Bilateral myofascial trigger points and pressure pain thresholds in the shoulder muscles in patients with unilateral shoulder impingement syndrome: a blinded, controlled study	Case-control	Shoulder	NA	DASH	NA	NA	NA	NA	NA	NA	NA
Haik	2019	Musculoskel Sci Pract	People with musculoskeletal shoulder pain demonstrate no signs of altered pain processing	Case-control	Shoulder	NA	SPADI	NA	NA	NA	NA	NA	NA	NA	Depression, anxiety stress scale; Quality of Life
Hidalgo-Lozano	2010	Exp Brain Res	Muscle trigger points and pressure pain hyperalgesia in the shoulder muscles in patients with unilateral shoulder impingement: a blinded, controlled study	Case-control	Shoulder	NA	Not tested	NA	NA	NA	NA	NA	NA	NA
Paul	2012	Arch Phys Med Rehabil	Central hypersensitivity in patients with subacromial impingement syndrome	Case-control	Shoulder	NA	Not tested	NA	NA	NA	NA	NA	NA	NA
Ribeiro	2016	Man Ther	Topographical pressure pain sensitivity maps of the shoulder region in individuals with subacromial pain syndrome	Case-control	Shoulder	NA	DASH, WORC	NA	NA	NA	NA	NA	NA	NA
Rio	2018	Pain Med	Don't Assume the Control Group Is Normal-People with Asymptomatic Tendon Pathology Have Higher Pressure Pain Thresholds.	Case-control	Supraspinatus, patellar, Achilles	NA	Not tested	NA	NA	NA	NA	NA	NA	NA
